# Supplementary material for: Guidance to develop a multidisciplinary, international, pediatric registry: a systematic review
Source: Orphanet J Rare Dis. 2023 Sep 21;18:296. doi: 10.1186/s13023-023-02901-4 (PMC10512647; doi:10.1186/s13023-023-02901-4)
Supplement: Supplementary file 2 — Additional file 2. Standardized basic data infromation supplemented with disease specific data and bio material. [file 13023_2023_2901_MOESM2_ESM.xlsx]

## Sheet: Sheet1
Author	Publication	Year	Name	Coverage	Countries involved	Number of patients.	Purpose of the registry	Funding	Governance	Legal	Security	Registry team	Design	Quality checks	Answer options	Data-entries	Linkage	Completeness	Participation	Benchmarking
Anda	2017	2014	The Georgian birth registry	National	Georgia	53236	The Georgian government and the University or Tromso sought to create and implement a birth registry to monitor maternal and perinatal health in Georgia.	Funding for this project was provided by UNICEF.	Na	NA	All personal identifiers in the current dataset have been removed, and randomly genetrated numbers replace each personal identification number. The identification key has been deleted.	The registry office, currently staffed by five full-time employees, is responsible for quality control. 5.0 FTE.	Electronic-based registry.	The registry office, currently staffed by 5 full-time employees is responsible for the quality control.	Both standardized disease specific answer options and free tekst answer options.	Doctors or midwives at the respective health facilities are responsible for entering infomraiton on all 267 variables.	The Georgia birth registry uses a unique 11-digit personal identification number allocated to every citizen to link with data from the Service Development Agency at the Ministry of Justice (SDA), which is Georgia's Civil Registry.	The completeness of the birth registry was estimated by comparing the number of newborns in the Georgia Birth Registry with the number of newborns recorded in the Civil Registry.	Participation is not obligatory, however healthcare providers receive reimbursements from the government per women if: Antenatal care programme guidelines are followed and complete patient information is entered into the registry. Hospitals have reported some lack of motiviation among staff to enter information into the Georgia Birth Register as this is considered additional work without benefits…	NA
Anda	2008	2006	Murmansk County Birth Registry (MCBR)	Regional	Murmansk	17031	Birth registries were created in several Nordic countries following the thalidomide disaster in Europe (1): Norway in 1967 (1), Denmark in 1968 (2), Sweden in 1973 (3) and Finland in 1987 (4). Since then, these registries have proven themselves useful not only for surveil- lance of pregnancies and deliveries but also for research purposes (1–4).	The registry is funded by the Norwegian Research Council, the Nordic Ministerial Council, the Arctic Monitoring and Assessment Program and Statoil for financial support.	NA	NA	All files are locked up in safes in the Registry Office, and no person is allowed in the building without an invitation and without legal identification. Only 3 copies of the database exist: 1 on a laptop (also locked up in the office), 1 in a different city in the MO (as a backup) and 1 at the University of Tromsø (for research purposes). These copies of the database are all depersonalized and c…	Yes, the central MCBR office in Murmansk. This office is the center piece between universities, research deparmtents and local government.	Paper-based registry with monthly collection.	Throughout the whole registry, network quality assurance measures were built in from extensive training of personnel to providing detailed user manuals, ensuring secure routines for information flow, building in safety measures in the database entry-system to open commu- nication channels. In addition to one-on-one training with each midwife/doctor responsible for filling out the forms in each of…	Tick box questions and ICD-codes. No free text options.	Data entries are performed by medical professionals, who fill in paper forms. These are subsequently brought to the registry office in Murmansk by courier. This happened monthly or bimonthly depending on the hospital. The entry from paper form into the database was performed by the registry team. Paper-based records are also kept at the local hospital.	NA	When considering the number of births registered in MCBR compared to the official number of births recorded by the Health Department in the MO, the completeness of 98.9% would seem adequate unless the missing files were absent because of a systematic error or inadvertent omission. In terms of birth registries, it is difficult to conclude what error rates are tolerable, especially since there are …	Yes, participation was made mandatory by the Murmansk County.	NA
Blenstrup	2011	1993, 1980, 1994	FTDB, RLIA and IVFR	National	Denmark	NA	The main purpose of establishing the FTDB, launched by Statistics Denmark in 1993, was to provide better opportunities for fertility research with a socio-demographic perspective. The National Board of Health (DNBH) is responsible for registrations in the RLIA; with one important purpose of implementation initially being to ensure a safe procedure by monitoring the occurrence of complications, bo…	This research recieved no specific grant from any funding agency in the public, commercial or not-for-profit sectors.	NA	NA	There is no breach of data in the IVF register, even though DNBH notes that some of the development observed in the continuous statistics published can be due to changes in the procedures of registration at the fertility clinics.	Yes, the registries have teams that are resonsible for the running of the registry.	Both eletronic and paper based	NA	Some interesting problems were discussed in the discussion of the article such as the anticipation of quality improvement when transitioning from paper-based to web based. Due to the fact that not all paper forms are completed. Furthermore, some of the described registries no longer exist since they are merged into new registries containing more patient data simultaneously.	The National board of health owns the RLIA and the FTDB, the IVFR is owned by Denmark Statistics. It is not clear for the FTDV and the IVFR who makes the data entries, however it is most likely healthcare professionals. RLIA data is collected by the National Board of Health.	The FTDB is linked tot population based registries.	The article describes that the FTDB retrieves information from national population based registers and can therefore considered to be complete (Almost). The RLIA has some cases of misclassifications being made in the hospital that carry over into the final database.	NA	NA
De Antonio	2019	2008	DM-Scope registry	National	France	2970	During the last decade, we developed, in accordance with European recommendations, a shareable and inter- operable framework (DM-Scope system) to promote a quality multicentre collection of data from a large cohort of French DM patients.	Funding has been procured by AFM-Telethon and AP-HP (Assocation Francaise contre les Myopathies and Assistance Publique-Hopiteaux de Paris).	Registry leadership consists of a co-ownership betweenAFM-Telethon and“Assistance Publique-Hôpitaux deParis”(AP-HP), as well as an internal steering commit-tee and an external scientific advisory committee. Theinternal steering committee includes principal and co-investigators, physicians and a DM representativefrom the patient group. The external scientific advisorycommittee consists of two expe…	DM-Scope registry has been approved by the French data protection authority (National Commission on In-formatics and Liberty [CNIL]) (approval reference num-ber: #1282122, date of approval: 2008). Patients areanonymously registered in a reversible way for practi-tioners only. The consent procedure was approved bythe national ethic committee CCTIRS (Advisory Com-mittee on Information Processing in…	The patient data is accessible to clinical research assistants. DM patients are able to access their personal information. Before use of data for research an internal committee screens the research protocol. Investigators from expert centres are required to submit a research protocol to the internal steering committee. Data analysis and recruitment of patients starts once the project has been una…	Yes, there is a central registry team. Consisting of an internal steering committee and an external scientific advisory committee. The first consists of principal and co-investigators, physicians and a DM representative from the patient group, the latter consists of two expert scientists.	Both electronic and paperbased	Before use of data for research an internal committee screens the research protocol. Data is checked both manually and with automatic error detection. Automatic checks are performed by the registry software itself, to reduce duplicates and wrong dates. When using paper-based entries, the DM-entry team will check the form for mistakes. Further longitudinal and transversal checks are performed the …	It uses both ICD codes and free answer tekst options.	Similar to WARDA the DM-Scope not only gathers data by the use of entries by physicians during routine visits of DM-patients, but also by performing active patients’ ascertainment by curators.	NA	The registry coverage is nationwide though some regions are under-represented. This is likely related to the activity of the neuromuscular expert centres and more recent partnered centres should homogenise the national distribution in the future. Indeed, health authorities pointed to main limitations of RD registries including underreporting of outcomes, missing data, and/or inadequate follow-up.	Data collection is defined by a set of mandatory, prioritised and optional items in the registry. Participating as a whole is not mandatory.	NA
Deakyne-Davies	2018	2016	The PECARN registry	National	USA	894503	In this article, we describe the creation of the PECARN Registry, which is part of a larger project funded by the Agency for Healthcare Research and Quality (AHRQ) to use EHR-derived data to provide benchmarked, stakeholder-endorsed, quality metrics as well as audit and feedback to emergency providers on their care derived from these metrics.	Funding is thus provided by the U.S. Government.	NA	NA	Data collected from the EHRs was automatically anonymized in most cases, however, prior to the inclusion into the registry the PECARN team also manually checked the data for personal identifiers. These were automatically exported daily and were loaded temporarily into a MS Access (Version 2010, Microsoft Inc., Redmond, Washington, United States) database using Visual Basic, then were exported to …	Yes, the registry working group consisted of epidemiologists, quality scientists, clinicians, informaticians, data analysts and research coordinators. 0.2 FTE.	Electronic based (data collection via software.)	Since all data collection was automatic, or at least via software, many different quality checks were put in place to ensure the program was working according to plan. Automatic data control via specially developed business rules, ranges, missingness and element comparison rules checked for errors. Manual checks were more extensive, manual comparison between the captured data and the original HER…	Software transcribes both standardized answers and free tekst answers directly from EHR.	Data was collected by software directly from existing electronic health records.	NA	Despite our best efforts, there are limitations to our work building this pediatric ED care registry. A known limitation of EHR data is that the data are not collected with the same purpose as prospectively collected research data, so it may include errors and missing values. We strove, however, to contain potential data quality issues by establishing a stan- dardized reviewing process of variabl…	Participation is not mandatory, however, participating professionals receive monthly updates comparing their scores to other professionals.	Participation is not mandatory, however participating clinicians/physicians receive monthly updates comparing their scores to other health professionals. This gives the incentive to allow the program to review data existing in their respective database.
Ebner	2015	NA	The ARegPKD registry	International	Germany, Turkey	NA	The novel registry study ARegPKD aims to characterize miscellaneous subcohorts and to compare the applied treatment options in a large cohort of deeply characterized patients. ARegPKD will thus provide evidence base for clinical treatment decisions and contribute to the pathophysiological understanding of this severe inherited disorder.	Funding was obtained via different sources; GPN, European society for pediatric nephrology, the German PKD foundation, the Koeln Fortune Program, the GEROK program of the Medical Faculty of University of Cologne, Marga and Walter Boll-foundation, as well as the German Federal Ministry of Research and Education.	The study protocol including patient information and consent forms has been reviewed and approved by the Ethics Commission of the Faculty of Medicine of CologneUniversity. Corresponding local review boards are ap proached for confirmation of this approval. The University of Cologne functions as the defacto governance board for the registry.	Patient inclusion is preceded by informed consent and by approval of the registry study by a corresponding local ethics committee, thereby guaranteeing accordance with the ethical standards laid down in the 1964 Declaration of Helsinki.	All data will be pseudonymously entered into a password-restricted web-based database on a safe server of the University of Cologne and secured by use of SSL- connections (www.aregpkd.org). Subject identification will only be possible at the local study site and participating centers are exclusively able to review and modify data of patients from the corresponding site. Transmitted data will be s…	The University of Cologne functions as the centrelized location of the registry.	Electronic based registry.	In addition to automated entry checks using predefined plausibility ranges, mandatory statements regarding diagnosis criteria will minimize the risk for incomplete or erroneous data entries as well as inclusion of falsely diagnosed patients. Data entries will also be reviewed by a pediatric nephrologist at random checks and during regular interims analyses. Queries will be sent to the local inves…	Standardized basic data infromation supplemented with disease specific data and bio material.	Not mentioned	NA	A prominent strength of the study will be the coverage of the major proportion of European ARPKD patients treated in highly specialized centers. Patients will be characterized in a pro- and retrospective manner with detailed questionnaires. We aim to get data for a deep phenotypical characterization that may help to identify specific subcohorts of ARPKD patients. Work by various independent group…	Participation is voluntary.	NA
Ericson	1977	1973	RCM Registry and MBRS database	National	Sweden	1623	The thalomide disarter inspired the creation of multiple registries with the purpose of surveilling the incidence of malformations in new borns.	NA	NA	NA	All data will be pseudonymously entered into a password restricted web-based database on a safe server of the University of Cologne and secured by use of SSL connections (www.aregpkd.org). Subject identification will only be possible at the local study site and participating centers are exclusively able to review and modify data of patients from the corresponding site. Transmitted data will be st…	The RCM has a centrelized registry team. For the MBRS this is not mentioned.	One registry is paperbased, the other registry is electronic.	Concerning quality checks, the RCM is checked monthly, and in cases of unclear diagnosis or doubt, cross-referenced with the local hospital medical records. No clear indication of quality checks were presented for the MBRS. The RCM records only infants whose abnormality showed up during the first week of life. The MBRS uses ICD codes gathered from standard birth check-ups and is therefore often l…	The electronic based registry uses free tekst answer options. The paper based registry uses ICD codes. The RCM described the following issue with data collections; Difficulty with the incidence of minor malformations, usually most large malformations such as missing appendices are noted within a week after birth. However, congenital heart disease in still born children are often unreported. Furth…	Paediatricians entered data regarding malformations in the register of congenital malformations. Who enters/collects the data regarding perinatal malformations in the Medical Birth register is not mentioned.	The MBR consists of data gathered from an standardized delivery record. The RCM has no linkage to other registries.	The RCM described the following issue with data collections; Difficulty with the incidence of minor malformations, usually most large malformations such as missing appendices are noted within a week after birth. However, congenital heart disease in still born children are often unreported. Furthermore, when two or more malformations exist of which one of the two is a direct result of the other, o…	NA	NA
Gissler	2000	1995	The Finnish MBR	National	Finland	60254	To monitor the incidence of malformations in newborns after the 1962 thalomide scandal.	NA	NA	NA	Third, the fear of violation of condentiality and privacy is a major disadvantage of the use of large register databases with identication numbers.	The MBR is run by STAKES (the National Research and Development Centre for Welfare and Health, Department of Public Health, University of Helsinki.	Both paper-based and electronic	NA	Use of both ICD codes and free tekst answer options.	Information on individuals with intellectual dis- abilities is gathered by 18 regional authorities keeping local registers.	The following registers were combined with the MBR using the children's personal identi®cation number as the linkage code: (1) information on deaths, migration, and emigration (data source: Central Population Register), (2) the cause(s) of death (Cause-of-Death Register), (3) information of children who had received child care support (Sta- tistical Databases for Care Support), (4) information on…	In addition, the research data was completed with information from the Central Population Register, the Cause-of-Death Register, the Hospital Discharge Register, and the registers on disease related social benefits gathered by the Social Insurance Institute (Statistical Databases for Care Support and Statistical Database for Preferential Refunded Medicines). The second cohort was extracted from t…	NA	NA
Gissler	1995	1991	The Finnish MBR	National	Finland	64986	To monitor the incidence of malformations in newborns after the 1962 thalomide scandal.	This study was financially supported by STAKES and by the academy of Finland.	NA	NA	NA	The MBR is run by STAKES (the National Research and Development Centre for Welfare and Health, Department of Public Health, University of Helsinki.	Both paper-based and electronic.	The registry staff (STAKES team) performed manual data checks on the forms sent in by the participating hospitals. If systemic errors, dubious entries or inconclusive entries were found, hospitals were asked to correct said data.	NA	Hospital personnel fill in a data collection form or record the same information electronically for each liveborn or stillborn infant with a birth weight of at least 500 grams, or a gestational age of 22 weeks or more.	The MBR was linked to the CPR (central population record) in case of perinatal death or still births. The MBR was also linked to the MR by using the mothers personal identification number, this way children could be linked to their parents.	The proportion of missing information (excluding variables for diagnoses and procedures) was small in the whole MBR (n= 64986). For 12 variables out of a total of 31, no missing information was found. And for 10 variables the proportion was below 1.0%.	NA	NA
Hammil	2007	2008	National ICD register	National	USA	NA	These data will assist the Food and Drug Administration (FDA) with surveillance of lead performance. Pediatric ICD implantations will be followed in the Registry; and the Registry is being positioned to serve as a performance reporting tool to assist with quality measures.	The longitudinal ICD Registry study has received adequate funding to allow the study to begin collecting patient data to answer the CED questions posed by CMS.	The National ICD Registry became the sole repository of ICD implantation data for Medicare beneficiaries April 1, 2006 and as of June 2008 had collected data from 1,448 hospitals in the United States totaling over 270,373 im plants. This registry was developed through a partnership of the Heart Rhythm Society (HRS; www.HRSonline.org) and the American College of Cardiology Foundation (ACCF; www.ac…	NA	NA	A partnership of the Heat Rhythm Society and the American College of Cardiology Foundation. This resulted in a National ICD Registry Working group. Furthermore, the paediatric ICD side of the register was created with additional help from the and the Paediatric and Congenital Electrophysiological society.	Electronic based.	Quality checks consisted of quarterly benchmarking forms sent to the hospital to improve upon their performance in entering data into the registry. These benchmarking reports were designed to improve patient care, detect inefficiencies and improve resource utilization. Furthermore, the reports provide a detailed view of the morbidity and mortality associated with ICD implantation. In 10% of the p…	NA	Medical professionals.	No linkage to other registries.	NA	The entering of patient information in the National ICD Registry is obligated for all Medicare patients, however the publication states that most hospitals have also chosen to voluntarily submit information of patients not enrolled in Medicare	Benchmarking reports have been sent to hospitals on a quarterly basis since April 2007.These are important quality improvement reports that show the outcome for each data element for each hospital com- pared to the data from hospitals of similar procedural volume and the national aggregate. The benchmarking reports are designed to improve patient care, detect inefficiencies, and improve resource …
Hassan	2017	2015	No name	National	Palestina	34482	Our aim was to describe the implementation of a registration (case record form; CRF) for obstetric interventions and childbirth events using e-health in a prospective birth cohort study in Palestine.	Norwegian Research Council (project number 234452/14).	The dataset used in this audit is available on reasonable request from the first author’s (SH), but cannot be publically shared to maintain women’s confidentiality	The study was evaluated by the Regional Committee for Medical & Health Research Ethics, Section C, South East Norway, which found the Research Project to be outside the remit of the Act on Medical and Health Research 2008. The project can therefore be implemented without its approval, as long it is in done in accordance with common rules for health care services in Palestine and Norway regarding …	After the completion of data entry, the CRFs were locked up in cupboard prepared in each labor ward beforehand. Only research teams (two midwives) have access to the cupboard. All data were de-identified at point of data entry. Each CRF was given a serial number before data entry that was used to identify the entered CRF. The data was entered into an electronic system that is secured by individua…	There is a research team that coordinates the data collection, however no mention of a central committee or team. 5.0 FTE	Both paper based and electronic.	To ensure quality (i.e. completeness and reliability) of the collected data, we undertook several measures. In addition to piloting the CRF and training on data registration and data entry, we also monitored the completeness of data collection and entry according to the hospitals’ registries of births and assessed the reliability of data registration and entry in three West Bank hospitals.The dat…	Paper based entries were later added by staff into the electronic registry. Use of standard variables. No free text answers.	Data was collected on all birth events in the six hospitals and registered prospectively by the research teams, mainly by midwives.	NA	Data on the mothers and children registered on CRF was almost complete in two hospitals (100% and 99.9%); in the other hospitals the completeness ranged from 72.1% to 98.7%. Eighty birth events were audited for 22 variables in the three hospitals in the West Bank. Out of 1760 registrations in each hospital, the rates of correct data registration ranged from 81% to 93.2% and data entry ranged from…	Participation was voluntary, however, financial rewards were available for completing data forms. Integrating technology into a health care system can be a complex process, particularly in low and middle in come countries LMICs. Boonstra et al. identified many reasons for resistance in physicians to use i.e. electronic Medical Records [26]. In our study, the lack of participa tion of physicians i…	In spite of our thorough, detailed and documented feedback that was given to our research teams and mid- wives in the three hospitals in September about the spe- cific variables where missing / errors were found, little improvement was observed.
Kamper-Jorgenson	2007	2004	Childcare database	National	Denmark	1110973	To assess the impact of childcare attendance on morbidity for an entire country the Childcare Database was created by linking person-identifiable data from several Danish national data sources. The present paper describes the creation, characteristics, and potential of the Childcare Database	Funding for this project was procured via different organizations; the Health Insurance Foundation, the Egmont Foundation, Danish Graduate School in Public Health Science, Rosalie Petersens foundation, Gangstedfondsen, Aase og Ejnar Danielsens Fond and the National Union of Nursery and Child-care Assistance.	NA	This allows for linkage with other national registries but strict rules given by the Danish Data Protection Agency on data handling are to be followed to ensure privacy, confidentiality, and data protection. In Denmark strictly register-based studies with no approach to the included subjects are not to be notified to the Scientific Ethical Committee.	The DCRS contains very sensitive information for all Danish citizens, and is thus affected by various laws securing high data quality [24].	NA	Electronic based registry.	NA	No mention of ICD codes or free tekst answers.	Not mentioned	Result of linkage of 4 different registries.	From 1999 onwards more than 90% of all 0- to 5-year-old children in Denmark were included in the database.The database was created using existing databases, some are mandatory, and others are not. The DCRS is does not include data from private or unregistered childcare facilities and therefore most likely underestimates the effect of childcare attendance on children	The database was created using existing databases, some are mandatory, and others are not.	NA
Knox	1984	1962	National scheme and Birminghame scheme	Both regional and National	The UK	NA	To monitor the incidence of malformations in newborns after the 1962 thalomide scandal. To evaluate possible causes of birth defects, to improive diagnosis and treatment of birth defects, to tell parents and physicians of children identified as having birth defects about medical and other resources available to aid.	NA	NA	NA	NA	The National registry is published by the OCPS, however who is the centralized team and what it does is not clear.	Paper-based registry with monthly collection and recording	NA	Both ICD codes and free tekst answers.	Not mentioned.	The national scheme was linked with the birmingham scheme.	Completeness was checked for many different health outcomes, and completeness differed greatly between the national scheme and the birmingham scheme. Between 34% and 84%. This operation revealed the essential completeness of mutiple-source register but gross defects among nortifications. The defects arise partly due tot the defective design of the national scheme and partly from defective impleme…	Particpation is voluntary, though the notes are mandated to be included with the birth registry, the actual filling in of the malformation form is not mandatory. Furthermore, in the case of the national registry, no standard process is in place to ensure captured data regarding new-borns is sent to the OCPS in time.	NA
Marazita	1992	1986	The VaCARES registry	Regional	Virginia state	10034	The system has three goals: to collect data that can be used to evaluate possible causes of congenital anomalies, to improve diagnosis and treatment, and to let parents and physicians know what recources are available to aid children born with anomalies.	NA	NA	NA	NA	The article mentions the existence of the VaCARES advisory committee.	Paper-based with an electronic database.	All data entries ere checked by the VaCARES team before inclusion into the registry.	Only ICD codes are used to classify malformations.	Data was sent in by each participating hospitals' medical record department.	NA	NA	Participation was voluntary and of the 22 hospitals only one refused to share data.	NA
Minassian	2019	2018	the pregnancy register	National	The UK	5800000	Our study aimed to develop, apply, and validate a new algorithm to identify pregnancies in CPRD, to facilitate and improve the quality of preg- nancy research using CPRD.	CM is supported by a UKRI Innovation Fellowship at Health Data Research UK London (MR/S003932/1). The work to develop the Pregnancy Register was funded by the CPRD, the Wellcome Trust (098504/Z/12/Z), and the National Institute for Health Research Health Protection Research Unit (NIHR HPRU) in Immunisation at the London School of Hygiene & Tropical Medicine in partnership with Public Health Engla…	NA	The International Scientific Advisory Commit tee (ISAC)‐approved protocol for this study (ref 11_058) is provided in the Supporting information.	NA	Yes, in case of the CPRD there is a central registry team, for the new algorithm no mention of a centrelized team is made.	Electronic based registry (data collection via software).	The data captured by the algorithm was subsequently compared to the data already present in the CPRD and estimations were made regarding gestation time, pregnancy outcome etc.	Use of 4000 unique entry codes to map EHR tekst.	An algorithm was created and used to identify pregnancies in an existing CPRD registry.	The entire registry was linked to the CPRD registry. Furthermore, to check external validation of the data captured by the algorithm, it was linked and compared to ONS data.	Our assessment of the internal and external validity of our algorithm to determine pregnancy episodes demonstrates high validity in identifying and dating hospital deliveries (91% sensitivity, 95% with date agreement within 2 days), and 77% sensitivity for hospital-based early pregnancy losses (85% with date agreement within 2 days). Miscarriage rates in the Pregnancy Register of 12% to 13% compa…	Participation is automatic, since all patients present in the CPRD are automatically scanned by the algorithm for the inclusion criteria.	NA
Nembhard	2016	1980	The WARDA registry	Regional	Western Australia	30000	WARDA has the mission to obtain high-quality, complete population information on birth defects for West- ern Australian residents and to use this information to: (a) monitor the number of cases of developmental anomaly in Western Australia; (b) plan, monitor, and evaluate services for the prevention and alleviation of developmental anom- alies and the care of person with a developmental anomaly i…	Funding from the Western Australia Department of Health. Funded through aresearch grant initially (1980–1982), the Register thentransitioned to the Department of Health funding, which continues to the present. Being a statutory register, funding is secure. The Register has greatly benefitted from stability in funding and personnel andconsistent leadership over the 35-year period.	Clinicians report feeling more comfortable reporting data to the Register because it is now required by state regulation but no increase in the number of cards received by the Register since 2011 has been noted.	Requests to use de-identified or identified WARDA-BD data must be approvedby the Head of the Register and the Western AustraliaDepartment of Health, Human Research Ethics Committee. Parents can be contacted using Register-identifying infor-mation for projects approved by the Ethics Committee.	Defects are classified using the 5-digit British Paediatric Association (BPA) extension of the International Classification of Dis- ease, Ninth Revision system (World Health Organization, 1979). Data contained in the WARDA-BD include personal identifiers and are maintained in a secure manner to protect the privacy of children and families in the Register according to statutory regulations. Paper …	The registry is staffed by a total of 3.0 FTE: a register Head and Data Custiodian (0.4 FTE); Data collectors (2.6FTE) and a data programmer for 1 hr/week. 2. Although the Register has benefitted from the stabili- ty of personnel this benefit may be a potential weak- ness as personnel changes occur in the future. Two key members of the team have been with the Regis- ter for more than 30 years, an…	Both electronic and paperbased. Paper-based entries are manually entered into the electronic database. 1. WARDA’s slow transition from paper-based to online reporting has hindered clinician participation in the notification process. The Register should continue development of an online reporting system and exp- lore different ways that the system could be used to provide positive feedback to clin…	Confirmation of diagnosis is sought as required for all cases, including those diagnosed prenatally (e.g., from postmortem examination, echocardiogram, surgical, or medical records). Each case is reviewed by the Head of the WARDA-BD before entry into the database. All data entered into the WARDA-BD database are reviewed periodically and annually by staff for accuracy and completeness. Case inform…	Both ICD codes and free answer text are used.	Registry staff members ascertain new cases, confirm notified cases, and obtain additional information, if required, from approxi- mately 60 hospitals and medical facilities	Data is annually linked tot the Western Australia Midwives' notification system, hospital morbidity data and state birth and death records.	Thus, the rate of missing values for the entire 34-year period for all births and live births within the Register is extremely low; on a per annum basis, the rate of missing values for all births would be 0.14% for infant birth weight.	Since 2011, data entry is statutory. At inception in 1980, notification of birth defects was voluntary. But after several years with growing community and medical practitioner concerns over privacy, voluntary notification was no longer considered tenable. 5. WARDA-BD should actively increase its visibility and the awareness with the Department of Health, affiliat- ed research institutions, and th…	NA
Prince	2008	2008	The ABC-register	National	The Netherlands	161	We designed a web-based register with the intention to make it easy to use for participating physicians and at the same time accurate and up-to-date.	The ABC project was funded by the Dutch Board of Health Insurances. Wyeth International financially supported (unconditionally) the development and maintenance of the ABC register.	This nation-wide survey iscoordinated by the Erasmus MC Sophia Children’s Hospital inRotterdam and based on collaboration of the ‘Arthritis andBiologicals in Children’ (ABC) working group members.	The change from paper CRFs to a web-based register wasapproved by the Medical Ethical Committee of Erasmus MC,Rotterdam. Privacy and security measures were taken to complywith the requirements of the Dutch privacy law and the Dutch lawon medical treatment	Privacy and security measures were taken to comply with the requirements of the Dutch privacy law and the Dutch law on medical treatment. Data of patients were made anonymous before they are stored in a central database. All participating centres will sign a contract regarding their responsibility over the implemented data. Extensive security tools have been implemented to protect the register ag…	Yes. The ABC working group consists of multiple experts of different rheumatology centres in the Netherlands, with the Erasmus MC functioning as the main coordinating centre.	Electronic based registry	At the end of the data entry process, a summary is presented and the user has to confirm the correctness of data. The user is able to change the data up to a month. Thereafter, the imported data are checked on inconsistencies and potential missing values by the investigators and secured. Thereafter, changes can only be made by contacting the investigator.	Standardized disease specific answer options and free text options.	Data were entered into the online registry by the treating physician.	NA	NA	Participation is automatic, since the CRFs that used to be filled out on paper our now filled out via the website directly into the electronic database.	Continuous accurate output and reports will improve the collaboration between the centres and promote involvement [8–10].
Seidlin	2017	2012	The NF registry	International	USA and 72 other Nationalities	4680	In 2012, the Children’s Tumor Foundation created a web-based patient-entered data- base, the NF Registry, to inform patients of research opportunities for which they fit general eligibility criteria and enable patients to contact investigators who are seeking to enroll patients in approved trials.	Invitae, a commercial entity (www.Invitae.com), was and continues to be paid by the sponsor (Children’s Tumor Foundation, www.ctf.org) to develop, implement and maintain data management of the NF Registry.	In 2012, the Children’s Tumor Foundation created a web-based patient-entered data base, the NF Registry, to inform patients of research opportunities for which they fit general eligibility criteria and enable patients to contact investigators who are seeking to enroll patients in approved trials. Requests for registry use are reviewed by the CTF Clinical Program Director and by the Data Access Co…	The NF registry protocol and informed consent were approved by the Western Institutional Review Board on April 16, 2012. It is Study Number 1131422, WIRB Protocol Number 20120455. All WIRB-approved research is required to be conducted research in accordance with the protocol, applicable laws and regulations, and the principles of research ethics as set forth in the Belmont Report. All participant…	Invitae uses MySQL Server as the back-end relational database. All server requests are transmitted over SSL and use several layers of data and access protection, with a dedicated, managed Cisco router firewall and a redundant array of independent disks to ensure data recovery if a hard drive fails between backups. Back up (system-level and database-level) per formed nightly is retained for 30 day…	Yes. A team consisting of medical experts, NF patients and parents.	Electronic based registry.	Evaluation of data quality took place at two moments. During the initial entry of the data into the registry and before contacting patients regarding potential research inclusion.	Both standardized disease specific answer options and free tekst answer options.	Patients enter data into the system themselves. The Foundation is, however, committed to ongoing monitoring of the registry entries to continuously improve the quality of our patient-entered data. Following the present analysis, we improved the disease surveys to clarify items that appeared to be prone to misunderstand ing. We added a glossary and photographs of some of the major manifestations. …	NA	NA	Participation is voluntary. Rewards consist of the possible invitation and inclusion of patients in new NF studies regarding therapy. However, this depends on the type of NF specific for each patient.	NA
Stiller	1995	1975	The National Registry of Childhood Tumours	National	The UK	50000	A primary objective was to create a register of childhood cancers, i.e. those occurring before the age of 15 years, with more information and better diagnostic data than were available in general cancer registries.	NA	NA	NA	Information on each child in the Registry is held in three places. A record card is stored in an alphabetical card index. All original paper documents are kept in a case folder. Identifying information and many other data in coded form are stored in a series of tables on a computerised database using the Oracle system.	Registration is coordinated nationally by the office of Population Censuses and Surveys (OPCS), who maintain the national cancer registry.	Both paper-based and electronic-based.	NA	Paperbased forms are entered into a electronic database. Use of ICD codes no mention of free text answers.	NA	Cancer registration in England and Wales is carried out by a network of population-based regional registries, and coverage has been national since 1962	NA	Reporting to the regional registries is voluntary.	NA
Druschel	2001	1982	Congenital Malformations Registry (CMR)	Regional	USA	NA	The CMR has tried to maintain a quality birth defects registry by using identifiers; narrative for defects; and completeness and accuracy, balanced with timeliness.	Funding bya CDC ooperative agreement.	NA	NA	The CMR is covered by Public Health Law 206(1)(j), which holds the staff to the strictest confidentiality.	NA	Both paper based and electronic.	NA	Paper based entries were later added by staff into the electronic registry. Use of standard variables. Room for narrative answers.	Medical professionals have to sent in data within 10 days after diagnosis to the CMR.	NA	Because the CMR relies on passive reporting, we have long been concerned about the quality and completeness of reporting and have used various monitoring systems to attempt to evaluate completeness. However, over the years, the CMR staff has decreased and, at times, staff resources were diverted to studies and monitoring was not a priority. By the early 1990s, numbers of children reported had dec…	Partcipation is voluntary.	NA
Shahian	2013	1989	the STS Congenital Heart Surgery Database.	National	USA	NA	The STS Congenital Heart Surgery Database (STS-CHSD) is the largest database in the world that tracks the outcomes of patients with paediatric and congenital cardiac disease.12–14	NA	Since 1999, the DCRI has served as the Data Warehouse and Analytic Center for the STS National Database, collaborating with STS staff and volunteer leaders in the management of database operations. The DCRI team contributes general expertise in the design and implementation of clinical registries and observational clinical research, as well as specific expertise in project management, data manage…	NA	To enhance the utility of the Database for QA and quality improvement initiatives, the STS collects direct patient identifiers without individual patient consent, having obtained a waiver from the Duke University Health System institutional review board (IRB). However, access to directly identified patient data is limited, and separate IRB review is obtained for all human subjects research that u…	Since 1999, the DCRI has served as the Data Warehouse and Analytic Center for the STS National Database, collaborating with STS staff and volunteer leaders in the management of database operations. The DCRI team contributes general expertise in the design and implementation of clinical registries and observational clinical research, as well as specific expertise in project management, data manage…	Electronic based. To maintain relevance, the STS National Database evolves with surgical practice. As a part of this evolution, data elements undergo periodic updates, with the goal of clarifying existing variables, removing irrelevant variables, and adding new variables of interest. Database versions are reviewed and revised on a 3-year cycle, with one of the three specialty databases addressed …	Mandatory consistency checks, valid ranges and discrete data elements are designed to optimise data quality. Data files that arrive at the DCRI are automatically reviewed by data processing programmes that perform a preliminary analysis to ensure that it can be accepted (the surgeon is on file with STS, data vendor is certified, etc). If the file passes this initial stage it undergoes a series of…	Both standardized ICD codes and free text answers.	One of the most important elements contributing to the success of the STS Database is its dedicated data managers, most of whom are employed by participant sites and manage both the collection and submission of patient data. Many participants use a team approach to achieve point-of-care data capture. STS hosts an annual 3-day educational conference that is typically attended by 500 or more data m…	The STS-CHSD has enhanced its cross sectional registry capabilities by linking to other databases through probabilistic matching using indirect identifiers.	The most recent year of clinical data submitted to STS’s data warehouse are validated against the corresponding medical records by trained reviewers, and selected charts are evaluated for accuracy on nearly 80 data fields. Hospital surgical logs are compared with submitted cases to be certain all cases are included. The latter results have shown nearly 100% completeness of case ascertainment, and…	Participation is voluntary.	The primary motivation for development of the STS Database was a desire to provide highly credible performance assessment based on the best available clinical data, with appropriate risk adjustment to account for differences in patient severity across surgeons and institutions. All database participants receive feedback reports which they may voluntarily share with their hospitals or payers, or p…
Gauvrit	2020	2009	The French Cochlear Implant Registry	National	France	5051	This article reports the general indicators of the EPIIC postregistration registry. EPIIC registry aims to group all national cohclear implantation centers in France. An important aspect of the EPIIC registry is also to be able to compare the French experience with those of other European countries. In terms of bilateral implantations in children, the French rate appears to be lower than that in …	The EPIIC registry is managed by the Popsicube clinical research organization (Montigny le Bretonneux,78180, France). This organization allows for independent management. Industrial financing is based on their respective market share. Each structure therefore funds the registry in proportion to their sales.	The reference centers (the recommended constitution of which was detailed by HAS in 2009) met to elect a scientific committee and its president. This committee is the governing body of EPIIC.	The database is reported to the authorities in charge and its protection is provided by Popsicube (authorized by the French Commission on Informatics and Liberty (Commission Nationale de l’informatique et des libertés – CNIL) on April 11, 2011: authorization no 1477021).	NA	Scientific committee and Popsicube clinical researchers.	Electronic based registry.	Data quality is verified by providing selected indicators to the scientific committee and by site visits from the Popsicube clinical researchers who undertake the quality control of selected files.	NA	Data were entered into the online registry by the treating physician.	NA	During the 5-year study period (2012–2016), the initial completeness averaged 93.6% [min = 90%; max = 96%] compared to the PMSI data. The average rate of follow up, after 1 year, with respect to this initial completeness was 71.6% [min = 62%; max = 79%]. After 3 years the figure is 36.25% [min = 23%; max = 47%] (Table 1).	The completeness check is done by comparing two external indicators (warranty forms returned to companies and data from the French medical systems database [PMSI – programme de médicalisation des systèmes d’information]). This comparison, linked to quarterly reports, helps maintain the centers’ motivation and completeness	NA
Lazem	2022	NA	Iranian HUS Registry	National	Iran	NA	The purposes of HUS registries often include optimal management and treatment of patients [16, 17], genetic evaluation, estimation of the incidence [14, 18–20], and other epidemiological studies and research [18, 19, 21, 22]. So far, no registry for this syndrome has been set up in Iran.	This study was funded by the Iran University of Medical Sciences, Tehran, Iran (97_4_37_14220).	Currently, the IRI.HUS.Reg steering committee consists of four pediatric nephrologists, two health information management specialists, and one software developer.	We identified different stakeholders including specialized pediatric hospitals in the country, each of which will be contacted to sign a data sharing and cooperation agreement. Iranian Society of Pediatric Nephrology was also informed about this registry and will have representatives in the steering committee.	NA	Currently, the IRI.HUS.Reg steering committee consists of four pediatric nephrologists, two health information management specialists, and one software developer.	Electronic based registry.	In our registry, participating pediatric nephrologists will participate in data collection and improve the quality of their data based on the feedback received from the software and the principal investigator (PI) of the registry. The PI of the registry (a pediatric nephrologist) will routinely control the received data and give feedback to participants. We are also planning to conduct yearly dat…	The final model of IRI.HUS.Reg consisted of seven feature groups (64 final features) and 12 data classes (131 data elements). Both standardized answer options and free-text answer options.	The users (nephrologists) can access the home page online by entering the “http:// hus- iran. iums. ac. ir”. The Registration section is for registering new professionals or researchers from different health centers who intend to participate in the registry. Figure 1 shows the patient’s history in terms of the history of Immune Thrombocytopenic Purpura (ITP), HUS, or both in the past, and whether…	NA	NA	We are also planning to conduct yearly data quality studies with the participation of involved nephrologists to evaluate randomly selected registered cases by comparing the registered data with the actual patients’ data in their medical records.	The reports of the registry are also in the form of individual default reports (with the possibility of selecting and combining different variables). The reports can be downloaded in two formats including Excel and PDF. In addition to the reports, comparative diagrams of the performance of the participants can also be extracted from this registry software.
Mallon	2021	2016	The HBR GFOAP Registry	International	France, Burkina Faso, Ivory Coast, Senegal, DRC, Mali, Madagascar, Morocco, Cameroon, Tunisia, Togo	3348	The establishment of an international hospital-based register (HBR) for the French African Pediatric Oncology Group (GFAOP) was a necessary step in the group’s clinical research program.	Grant of the My Child Matters programs, funded by the Foundation Sanofi Espoir. Logistic support by Gustave Roussy. Open Access funding enabled and organized by Projekt DEAL.	NA	Data collection has been authorized by the French “Commission Nationale de l’Informatique et des Libertés” (CNIL) and approved as respecting the European General Data Protection Regulation.	NA	NA	Electronic. The functioning of this online data entry system was internet-dependent, and computer skills were a prerequisite. For this purpose, laptop computers were provided. Although internet services were available, connection was unstable with very frequent outages. In accordance with local needs, mobile Wi-Fi connections were provided and topped up as needed during site visits.	A site visit program was developed for supervision of data entry with emphasisondata quality control. The project manager and an experienced pediatric oncologist or medical researcher conducted visits. Files entered into the database over the previous year were monitored, with special attention to data tractability and comparison of data entry with data source. of the CRA: A seven-module e-learni…	Both standard and free-text options.	Data collection was performed by clinical research assistants (CRA) chosen by the services locally and supervised by senior doctors.	NA	Site visits helped to identify problems associated with poor file tracking systems and case report completeness.	On-site discussion, followed by written reports with documented strategies, led to improvements that ultimately reduced time-consuming document and patient file searching. Datacollectionwasperformedbyclinicalresearchassistants(CRA)chosenbytheserviceslocallyandsupervisedbyseniordoctors.Units with over 50 new cases per year were given financialn support to cover data entrytime and were the first un…	NA
